# Supplementary material for: Network Pharmacology Analysis of the Therapeutic Mechanisms Underlying Beimu-Gualou Formula Activity against Bronchiectasis with In Silico Molecular Docking Validation
Source: Evid Based Complement Alternat Med. 2021 Jan 5;2021:3656272. doi: 10.1155/2021/3656272 (PMC7803403; doi:10.1155/2021/3656272)
Supplement: Supplementary Materials — Supplementary Table 1: the chemical compounds of 6 herbs in BMGLF. Supplementary Table 2: the targets of BMGLF and bronchiectasis. Supplementary Table 3: the data of GO enrichment analysis. Supplementary Table 4: the data of KEGG pathway enrichment analysis. [file 3656272.f1.zip]

Archive with 4 entries (4 files):
- 3656272.f1/Supplementary Table 1.docx
- 3656272.f1/Supplementary Table 2.docx
- 3656272.f1/Supplementary Table 3.docx
- 3656272.f1/Supplementary Table 4.docx
